# Supplementary material for: Arterial Branching Patterns Supplying the Left Upper Lobe of the Lung and Their Incidence: A Systematic Review
Source: J Clin Med. 2026 Feb 25;15(5):1724. doi: 10.3390/jcm15051724 (PMC12985616; doi:10.3390/jcm15051724)
Supplement: Supplementary file 1 [file jcm-15-01724-s001.zip]

Archive with 1 entries (1 files):
- jcm-4131988-supplementary.pdf
